# Supplementary material for: Genome-wide analysis of ATP-binding cassette transporter provides insight to genes related to bioactive metabolite transportation in Salvia miltiorrhiza
Source: BMC Genomics. 2021 May 1;22:315. doi: 10.1186/s12864-021-07623-0 (PMC8088630; doi:10.1186/s12864-021-07623-0)
Supplement: Supplementary file 2 — Additional file 2: Table S1. The ABC transporters that have been functionally identified from other plants used for phylogenetic tree analysis in this study (sheet 1) and the accession numbers of SmABCs deposited in the GenBank (sheet 2) [file 12864_2021_7623_MOESM2_ESM.xlsx]

## Sheet: Sheet1
Gene name	Function [Reference]	Gene ID
AtABCA1	pollen germination, seed germination and maturation[10]	AT2G41700
AtABCB1	auxin transport[34], herbicide resistance[28]	AT2G36910
AtABCB4	polar auxin transport [39]	AT2G47000
AtABCB14	stomatal regulation[30], polar auxin transport[41]	AT1G28010
AtABCB15	polar auxin transport [41]	AT3G28345
AtABCB19	polar auxin transport [35]	AT3G28860
AtABCB21	polar auxin transport [40]	AT3G62150
AtABCB23	Fe-S cluster biogenesis[33]	AT4G28630
AtABCB24	Fe-S cluster biogenesis[33]	AT4G28620
AtABCB25	Fe-S cluster biogenesis[33]	AT5G58270
AtABCB27	aluminum tolerance[31]	AT5G39040
CjABCB2	berberine transport[38]	AB674325
OsABCB14	auxin transport and iron homeostasis[36]	BAG96130
SlABCB4	auxin transport in the developing fruit [37]	ABX82928
AtABCC1	tolerance to cadmium and mercury[86], glutathione S-conjugate[47]	AT1G30400
AtABCC2	tolerance to cadmium and mercury[86]	AT2G34660
AtABCC3	heavy metal tolerance[53]	AT3G13080
AtABCC4	stomatal regulation[51]	AT2G47800
AtABCC5	stomatal regulation, phytate storage[44]	AT1G04120
AtABCC6	seeding development and cadmium tolerance[52]	AT3G13090
AtABCC7	cadmium tolerance[46]	AT3G13100
ZmMRP3	anthocyanin transport[48]	AAT37905
VvABCC1	anthocyanin transport[49]	AGC23330
CsABCC4a	vacuolar crocin accumulation in stigmas[50]	MF966954
TaMRP1	aluminum tolerance[45]	BAB85651
AtABCD1	fatty acyl-CoA import to peroxisome[54]	AT4G39850
AtABCE2	catalyze mRNA turnover[58]	AT4G19210
AtABCF3	translational regulation [59]	AT1G64550
AtABCG1	synthesis of pollen wall [69]	AT2G39350
AtABCG2	synthesis of suberin barrier in roots and seed coats [69]	AT2G37360
AtABCG6	synthesis of suberin barrier in roots and seed coats [69]	AT5G13580
AtABCG11	cutin and wax secretion [66]	AT1G17840
AtABCG12	cuticle formation[96]	AT1G51500
AtABCG13	cuticle formation[96]	AT1G51460
AtABCG14	translocation of tZ-type cytokinins[77]	AT1G31770
AtABCG16	synthesis of pollen wall [69]	AT3G55090
AtABCG19	kanamycin tolerance[68]	AT3G55130
AtABCG20	synthesis of suberin barrier in roots and seed coats [69]	AT3G53510
AtABCG22	stomatal regulation [39]	AT5G06530
AtABCG25	ABA export [60]	AT1G71960
AtABCG26	pollen exine formation[71]	AT3G13220
AtABCG29	transport p-coumaryl alcohol, lignin biosynthesis[70]	AT3G16340
AtABCG30	ABA import [60]	At4g15230
AtABCG31	ABA export [60]	At2g29940
AtABCG32	cuticle formation[96]	AT2G26910
AtABCG34	secretion of camalexin[64]	AT2G36380
AtABCG37	secretion of scopoletin and derivatives [88]	AT3G53480
AtABCG39	herbicide tolerance[63]	AT1G66950
AtABCG40	ABA transport[60]	AT1G15520
Lr34	multiple fungal pathogen resistance[89]	ACN41354
CrTPT2	catharanthine transport[75]	KC511771
CsPDR8	hormone response[90]	ACU82514
CsPDR12	hormone response[90]	ACU82515
SpTUR2	sclareol transport[62]	CAA94437
StPDR2	response to pathogens and abiotic stresses[91]	AEB65936
NpPDR1	sclareol transport[73]	Q949G3
NtPDR1	diterpene transport[74]	BAD07483
NtPDR3	iron deficiency response[95]	CAH39853
NbABCG1	capsidiol transport[94]	BAR94041
PgPDR3	ginsenosides accumulation[72]	AGT28055
PhPDR2	petuniasterone and petuniolide secretion[93]	AOF42830
OsPDR9	stress response[92]	CAD59568
GhWBC1	cotton yain expansion[76]	AAP80385
AtABCI1	cytochrome c maturation[79]	AT1G63270
AtABCI6	Fe-S cluster biogeneses[78]	AT3G10670
AtABCI7	Fe-S cluster biogeneses[78]	AT1G32500
AtABCI8	Fe-S cluster biogeneses[78]	AT4G04770
AtABCI13	plastid lipid formation[96]	AT1G65410
AtABCI14	plastid lipid formation[96]	AT1G19800
AtABCI15	plastid lipid formation[96]	AT3G20320
AtABCI16	aluminum tolerance[96]	AT2G37300
AtABCI17	aluminum tolerance[96]	AT1G67940

## Sheet: Sheet2
BankIt ID	Gene name	GenBank ID
BankIt2448708	SmABCA1	MW890147
BankIt2448708	SmABCA2	MW890184
BankIt2448708	SmABCA3	MW890185
BankIt2448708	SmABCB1	MW890202
BankIt2448708	SmABCB2	MW890220
BankIt2448708	SmABCB3	MW890237
BankIt2448708	SmABCB4	MW890230
BankIt2448708	SmABCB5	MW890169
BankIt2448708	SmABCB6	MW890146
BankIt2448708	SmABCB7	MW890219
BankIt2448708	SmABCB8	MW890190
BankIt2448708	SmABCB9	MW890183
BankIt2448708	SmABCB10	MW890172
BankIt2448708	SmABCB11	MW890240
BankIt2448708	SmABCB12	MW890218
BankIt2448708	SmABCB13	MW890255
BankIt2448708	SmABCB14	MW890175
BankIt2448708	SmABCB15	MW890180
BankIt2448708	SmABCB16	MW890165
BankIt2448708	SmABCB17	MW890247
BankIt2448708	SmABCB18	MW890170
BankIt2448708	SmABCB19	MW890200
BankIt2448708	SmABCB20	MW890151
BankIt2448708	SmABCB21	MW890152
BankIt2448708	SmABCB22	MW890186
BankIt2448708	SmABCB23	MW890232
BankIt2448708	SmABCB24	MW890238
BankIt2448708	SmABCB25	MW890246
BankIt2448708	SmABCB26	MW890241
BankIt2448708	SmABCB27	MW890215
BankIt2448708	SmABCB28	MW890216
BankIt2448708	SmABCB29	MW890257
BankIt2448708	SmABCB30	MW890206
BankIt2448708	SmABCB31	MW890166
BankIt2448708	SmABCC1	MW890148
BankIt2448708	SmABCC2	MW890149
BankIt2448708	SmABCC3	MW890229
BankIt2448708	SmABCC4	MW890179
BankIt2448708	SmABCC5	MW890217
BankIt2448708	SmABCC6	MW890231
BankIt2448708	SmABCC7	MW890153
BankIt2448708	SmABCC8	MW890178
BankIt2448708	SmABCC9	MW890209
BankIt2448708	SmABCC10	MW890214
BankIt2448708	SmABCC11	MW890225
BankIt2448708	SmABCC12	MW890254
BankIt2448708	SmABCC13	MW890249
BankIt2448708	SmABCC14	MW890250
BankIt2448708	SmABCD1	MW890168
BankIt2448708	SmABCD2	MW890192
BankIt2448708	SmABCE1	MW890243
BankIt2448708	SmABCF1	MW890156
BankIt2448708	SmABCF2	MW890199
BankIt2448708	SmABCF3	MW890245
BankIt2448708	SmABCF4	MW890253
BankIt2448708	SmABCF5	MW890187
BankIt2448708	SmABCF6	MW890244
BankIt2448708	SmABCF7	MW890256
BankIt2448708	SmABCG1	MW890251
BankIt2448708	SmABCG2	MW890194
BankIt2448708	SmABCG3	MW890164
BankIt2448708	SmABCG4	MW890207
BankIt2448708	SmABCG5	MW890228
BankIt2448708	SmABCG6	MW890158
BankIt2448708	SmABCG7	MW890189
BankIt2448708	SmABCG8	MW890155
BankIt2448708	SmABCG9	MW890181
BankIt2448708	SmABCG10	MW890176
BankIt2448708	SmABCG11	MW890239
BankIt2448708	SmABCG12	MW890211
BankIt2448708	SmABCG13	MW890236
BankIt2448708	SmABCG14	MW890259
BankIt2448708	SmABCG15	MW890212
BankIt2448708	SmABCG16	MW890193
BankIt2448708	SmABCG17	MW890201
BankIt2448708	SmABCG18	MW890204
BankIt2448708	SmABCG19	MW890157
BankIt2448708	SmABCG20	MW890223
BankIt2448708	SmABCG21	MW890224
BankIt2448708	SmABCG22	MW890213
BankIt2448708	SmABCG23	MW890222
BankIt2448708	SmABCG24	MW890210
BankIt2448708	SmABCG25	MW890161
BankIt2448708	SmABCG26	MW890167
BankIt2448708	SmABCG27	MW890242
BankIt2448708	SmABCG28	MW890248
BankIt2448708	SmABCG29	MW890174
BankIt2448708	SmABCG30	MW890177
BankIt2448708	SmABCG31	MW890182
BankIt2448708	SmABCG32	MW890162
BankIt2448708	SmABCG33	MW890233
BankIt2448708	SmABCG34	MW890188
BankIt2448708	SmABCG35	MW890191
BankIt2448708	SmABCG36	MW890221
BankIt2448708	SmABCG37	MW890159
BankIt2448708	SmABCG38	MW890203
BankIt2448708	SmABCG39	MW890173
BankIt2448708	SmABCG40	MW890171
BankIt2448708	SmABCG41	MW890208
BankIt2448708	SmABCG42	MW890226
BankIt2448708	SmABCG43	MW890227
BankIt2448708	SmABCG44	MW890252
BankIt2448708	SmABCG45	MW890196
BankIt2448708	SmABCG46	MW890197
BankIt2448708	SmABCI1	MW890150
BankIt2448708	SmABCI2	MW890198
BankIt2448708	SmABCI3	MW890195
BankIt2448708	SmABCI4	MW890160
BankIt2448708	SmABCI5	MW890205
BankIt2448708	SmABCI6	MW890234
BankIt2448708	SmABCI7	MW890235
BankIt2448708	SmABCI8	MW890154
BankIt2448708	SmABCI9	MW890163
BankIt2448708	SmABCI10	MW890258
