# Supplementary material for: Genome-wide analysis of ATP-binding cassette transporter provides insight to genes related to bioactive metabolite transportation in Salvia miltiorrhiza
Source: BMC Genomics. 2021 May 1;22:315. doi: 10.1186/s12864-021-07623-0 (PMC8088630; doi:10.1186/s12864-021-07623-0)
Supplement: Supplementary file 4 — Additional file 4: Table S2. The cis-elements identified in the promoter sequences of all the SmABC genes [file 12864_2021_7623_MOESM4_ESM.xlsx]

## Sheet: Sheet1
Cis-element	Signal sequence	SITE
CACTFTPPCA1	YACT	S000449
DOFCOREZM	AAAG	S000265
CAATBOX1	CAAT	S000028
ARR1AT	NGATT	S000454
GT1CONSENSUS	GRWAAW	S000198
ROOTMOTIFTAPOX1	ATATT	S000098
GATABOX	GATA	S000039
GTGANTG10	GTGA	S000378
MYCCONSENSUSAT	CANNTG	S000407
EBOXBNNAPA	CANNTG	S000144
POLLEN1LELAT52	AGAAA	S000245
WRKY71OS	TGAC	S000447
TATABOX5	TTATTT	S000203
POLASIG1	AATAAA	S000080
POLASIG3	AATAAT	S000088
CURECORECR	GTAC	S000493
ACGTATERD1	ACGT	S000415
SEF4MOTIFGM7S	RTTTTTR	S000103
INRNTPSADB	YTCANTYY	S000395
TAAAGSTKST1	TAAAG	S000387
IBOXCORE	GATAA	S000199
GT1GMSCAM4	GAAAAA	S000453
OSE2ROOTNODULE	CTCTT	S000468
NODCON2GM	CTCTT	S000462
RAV1AAT	CAACA	S000314
WBOXNTERF3	TGACY	S000457
CARGCW8GAT	CWWWWWWWWG	S000431
CCAATBOX1	CCAAT	S000030
MYBCORE	CNGTTR	S000176
MARTBOX	TTWTWTTWTT	S000067
EECCRCAH1	GANTTNC	S000494
BIHD1OS	TGTCA	S000498
WBOXATNPR1	TTGAC	S000390
POLASIG2	AATTAAA	S000081
WBOXHVISO1	TGACT	S000442
TATABOX4	TATATAA	S000111
MYBST1	GGATA	S000180
-300ELEMENT	TGHAAARK	S000122
MYB1AT	WAACCA	S000408
BOXIINTPATPB	ATAGAA	S000296
PYRIMIDINEBOXOSRAMY1A	CCTTTT	S000259
SURECOREATSULTR11	GAGAC	S000499
TATABOX2	TATAAAT	S000109
OSE1ROOTNODULE	AAAGAT	S000467
NODCON1GM	AAAGAT	S000461
CTRMCAMV35S	TCTCTCTCT	S000460
DPBFCOREDCDC3	ACACNNG	S000292
NTBBF1ARROLB	ACTTTA	S000273
SORLIP1AT	GCCAC	S000482
-10PEHVPSBD	TATTCT	S000392
MYB2CONSENSUSAT	YAACKG	S000409
TATABOX3	TATTAAT	S000110
RHERPATEXPA7	KCACGW	S000512
TATABOXOSPAL	TATTTAA	S000400
ANAERO1CONSENSUS	AAACAAA	S000477
CPBCSPOR	TATTAG	S000491
REALPHALGLHCB21	AACCAA	S000362
CIACADIANLELHC	CAANNNNATC	S000252
ABRELATERD1	ACGTG	S000414
PRECONSCRHSP70A	SCGAYNRNNNNNNNNNNNNNNNHD	S000506
CGCGBOXAT	VCGCGB	S000501
MYBCOREATCYCB1	AACGG	S000502
SEF1MOTIF	ATATTTAWW	S000006
CGACGOSAMY3	CGACG	S000205
ASF1MOTIFCAMV	TGACG	S000024
RYREPEATBNNAPA	CATGCA	S000264
ERELEE4	AWTTCAAA	S000037
TBOXATGAPB	ACTTTG	S000383
AMYBOX1	TAACARA	S000020
MYCATRD22	CACATG	S000174
MYCATERD1	CATGTG	S000413
CAREOSREP1	CAACTC	S000421
PREATPRODH	ACTCAT	S000450
GAREAT	TAACAAR	S000439
TATAPVTRNALEU	TTTATATA	S000340
SORLIP2AT	GGGCC	S000483
LECPLEACS2	TAAAATAT	S000465
CBFHV	RYCGAC	S000497
CATATGGMSAUR	CATATG	S000370
CANBNNAPA	CNAACAC	S000148
MYBPZM	CCWACC	S000179
LTRECOREATCOR15	CCGAC	S000153
E2FCONSENSUS	WTTSSCSS	S000476
ABRERATCAL	MACGYGB	S000507
SEF3MOTIFGM	AACCCA	S000115
SITEIIATCYTC	TGGGCY	S000474
P1BS	GNATATNC	S000459
MYBGAHV	TAACAAA	S000181
SREATMSD	TTATCC	S000470
RYREPEATLEGUMINBOX	CATGCAY	S000100
GT1CORE	GGTTAA	S000125
IBOX	GATAAG	S000124
TATCCAOSAMY	TATCCA	S000403
WBOXNTCHN48	CTGACY	S000508
ARFAT	TGTCTC	S000270
S1FBOXSORPS1L21	ATGGTA	S000223
GCCCORE	GCCGCC	S000430
SP8BFIBSP8BIB	TACTATT	S000184
RYREPEATGMGY2	CATGCAT	S000105
ANAERO2CONSENSUS	AGCAGC	S000478
BOXLCOREDCPAL	ACCWWCC	S000492
RBCSCONSENSUS	AATCCAA	S000127
SEBFCONSSTPR10A	YTGTCWC	S000391
ACGTABOX	TACGTA	S000130
MYB2AT	TAACTG	S000177
LTRE1HVBLT49	CCGAAA	S000250
WBBOXPCWRKY1	TTTGACY	S000310
PALBOXAPC	CCGTCC	S000137
ELRECOREPCRP1	TTGACC	S000142
AACACOREOSGLUB1	AACAAAC	S000353
INTRONLOWER	TGCAGG	S000086
QELEMENTZMZM13	AGGTCA	S000254
NAPINMOTIFBN	TACACAT	S000070
MYBPLANT	MACCWAMC	S000167
IBOXCORENT	GATAAGR	S000424
SV40COREENHAN	GTGGWWHG	S000123
CCA1ATLHCB1	AAMAATCT	S000149
TATCCAYMOTIFOSRAMY3D	TATCCAY	S000256
T/GBOXATPIN2	AACGTG	S000458
2SSEEDPROTBANAPA	CAAACAC	S000143
PYRIMIDINEBOXHVEPB1	TTTTTTCC	S000298
MARABOX1	AATAAAYAAA	S000063
GAGA8HVBKN3	GAGAGAGAGAGAGAGA	S000427
ACGTTBOX	AACGTT	S000132
HEXAMERATH4	CCGTCG	S000146
WUSATAg	TTAATGG	S000433
L1BOXATPDF1	TAAATGYA	S000386
HDZIP2ATATHB2	TAATMATTA	S000373
DRECRTCOREAT	RCCGAC	S000418
RYREPEATVFLEB4	CATGCATG	S000102
CACGTGMOTIF	CACGTG	S000042
TGACGTVMAMY	TGACGT	S000377
HEXMOTIFTAH3H4	ACGTCA	S000053
AMYBOX2	TATCCAT	S000021
CRTDREHVCBF2	GTCGAC	S000411
CARGATCONSENSUS	CCWWWWWWGG	S000404
ACGTCBOX	GACGTC	S000131
SORLREP3AT	TGTATATAT	S000488
MARARS	WTTTATRTTTW	S000064
GT1MOTIFPSRBCS	KWGTGRWAAWRW	S000051
ANAERO3CONSENSUS	TCATCAC	S000479
GARE1OSREP1	TAACAGA	S000419
REBETALGLHCB21	CGGATA	S000363
PROLAMINBOXOSGLUB1	TGCAAAG	S000354
RAV1BAT	CACCTG	S000315
ACGTABREMOTIFA2OSEM	ACGTGKC	S000394
GAGAGMGSA1	GAGAGAGAGAGAGAGAGA	S000405
BOXCPSAS1	CTCCCAC	S000226
-300CORE	TGTAAAG	S000001
SURE1STPAT21	AATAGAAAA	S000186
GCN4OSGLUB1	TGAGTCA	S000277
XYLAT	ACAAAGAA	S000510
TGTCACACMCUCUMISIN	TGTCACA	S000422
MYB1LEPR	GTTAGTT	S000443
BS1EGCCR	AGCGGG	S000352
UP2ATMSD	AAACCCTA	S000472
CEREGLUBOX2PSLEGA	TGAAAACT	S000033
CMSRE1IBSPOA	TGGACGG	S000511
CARGNCAT	CCWWWWWWWWGG	S000446
UP1ATMSD	GGCCCAWWW	S000471
SORLIP5AT	GAGTGAG	S000486
MYBATRD22	CTAACCA	S000175
CELLCYCLESC	CACGAAAA	S000031
BOXIIPCCHS	ACGTGGC	S000229
ATHB5ATCORE	CAATNATTG	S000371
ATHB1ATCONSENSUS	CAATWATTG	S000317
UPRMOTIFIIAT	CCNNNNNNNNNNNNCCACG	S000426
DRE2COREZMRAB17	ACCGAC	S000402
GARE2OSREP1	TAACGTA	S000420
ABREOSRAB21	ACGTSSSC	S000012
TATCCACHVAL21	TATCCAC	S000416
IRO2OS	CACGTGG	S000505
GADOWNAT	ACGTGTC	S000438
S1FSORPL21	ATGGTATT	S000215
LEAFYATAG	CCAATGT	S000432
EVENINGAT	AAAATATCT	S000385
EMHVCHORD	TGTAAAGT	S000452
BP5OSWX	CAACGTG	S000436
AMMORESIVDCRNIA1	CGAACTT	S000375
AGMOTIFNTMYB2	AGATCCAA	S000444
AGL3ATCONSENSUS	TTWCYAWWWWTRGWAA	S000343
AGCBOXNPGLB	AGCCGCC	S000232
PROXBBNNAPA	CAAACACC	S000263
AUXREPSIAA4	KGTCCCAT	S000026
ANAERO4CONSENSUS	GTTTHGCAA	S000480
ABREATCONSENSUS	YACGTGGC	S000406
SURE2STPAT21	AATACTAAT	S000185
SPHCOREZMC1	TCCATGCAT	S000154
QARBNEXTA	AACGTGT	S000244
PALINDROMICCBOXGM	TGACGTCA	S000255
LRENPCABE	ACGTGGCA	S000231
E2FANTRNR	TTTCCCGC	S000366
E2F1OSPCNA	GCGGGAAA	S000396
ACGTOSGLUB1	GTACGTG	S000278
ABREZMRAB28	CCACGTGG	S000133
TELOBOXATEEF1AA1	AAACCCTAA	S000308
HSELIKENTACIDICPR1	CNNGAANNNTTCNNG	S000056
ATHB6COREAT	CAATTATTA	S000399
AGL2ATCONSENSUS	NNWNCCAWWWWTRGWWAN	S000339
ZDNAFORMINGATCAB1	ATACGTGT	S000321
VOZATVPP	GCGTNNNNNNNACGC	S000456
UPRMOTIFIAT	CCACGTCA	S000425
SP8BFIBSP8AIB	ACTGTGTA	S000183
SORLREP4AT	CTCCTAATT	S000489
SBOXATRBCS	CACCTCCA	S000500
PIATGAPB	GTGATCAC	S000381
MYB26PS	GTTAGGTT	S000182
HEXAT	TGACGTGG	S000334
EMBP1TAEM	CACGTGGC	S000119
CEREGLUBOX3PSLEGA	TGTAAAAGT	S000034
WRECSAA01	AAWGTATCSA	S000496
SORLREP2AT	ATAAAACGT	S000487
S2FSORPL21	CCATACATT	S000166
PALBOXPPC	YTYYMMCMAMCMMC	S000136
OCTAMOTIF2	CGCGGCAT	S000116
GBOXLERBCS	MCACGTGGC	S000041
E2FAT	TYTCCCGCC	S000417
D4GMAUX28	TAGTGCTGT	S000331
AUXRETGA2GMGH3	TGACGTGGC	S000235
TL1ATSAR	CTGAAGAAGAA	S000473
PR2GCNT	TAARAGCCGCC	S000089
POLLEN2LELAT52	TCCACCATA	S000246
OPAQUE2ZMB32	GATGAYRTGG	S000077
MSACRCYM	AGACCGTTG	S000236
LTREATLTI78	ACCGACA	S000157
GMHDLGMVSPB	CATTAATTAG	S000372
DRE1COREZMRAB17	ACCGAGA	S000401
D2GMAUX28	ATTTATATAAAT	S000329
ATHB2ATCONSENSUS	CAATSATTG	S000318
AT1BOX	AATATTTTTATT	S000025
ARE1	RGTGACNNNGC	S000022
ANAERO5CONSENSUS	TTCCCTGTT	S000481
AGL1ATCONSENSUS	NTTDCCWWWWNNGGWAAN	S000338
AGATCONSENSUS	TTWCCWWWWNNGGWW	S000316
ACIIIPVPAL2	GTTAGGTTC	S000194
ACGTROOT1	GCCACGTGGC	S000016
ABREATRD22	RYACGTGGYR	S000013
ABREA2HVA1	CCTACGTGGC	S000140
5659BOXLELAT5659	GAAWTTGTGA	S000280
UPRE2AT	CCACGTCATC	S000429
TE2F2NTPCNA	ATTCCCGC	S000397
SITEIIBOSPCNA	TGGTCCCAC	S000217
SITEIIAOSPCNA	TGGGCCCGT	S000216
RGATAOS	CAGAAGATA	S000191
PE2FNTRNR1A	ATTCGCGC	S000455
PALBOXLPC	YCYYACCWACC	S000138
OPAQUE2ZM22Z	TCCACGTAGA	S000017
OCTAMERMOTIFTAH3H4	CGCGGATC	S000076
NRRBNEXTA	TAGTGGAT	S000242
MRNA3ENDTAH3	AATGGAAATG	S000069
LBOXLERBCS	AAATTAACCAA	S000126
JASE1ATOPR1	CGTCAATGAA	S000388
INTRONUPPER	MAGGTAAGT	S000085
HDMOTIFPCPR2	CTAATTGTTTA	S000233
HBOXCONSENSUSPVCHS	CCTACCNNNNNNNCT	S000200
GLUTAACAOS	AACAAACTCTAT	S000045
GGTCCCATGMSAUR	GGTCCCAT	S000360
GBOXSORBCS1	TCCACGTGGT	S000380
GBOXPC	ACCACGTGGC	S000324
E2FBNTRNR	GCGGCAAA	S000367
CEREGLUBOX1PSLEGA	TGTTAAAGT	S000032
CACGCAATGMGH3	CACGCAAT	S000368
BOX1PSGS2	ATAGAAATCAA	S000222
AUXRETGA1GMGH3	TGACGTAA	S000234
ARECOREZMGAPC4	AGCAACGGTC	S000393
AMMORESIIUDCRNIA1	GGWAGGGT	S000374
ACGTSEED2	ACACACGTCAA	S000018
