# Supplementary material for: Genome-wide analysis of ATP-binding cassette transporter provides insight to genes related to bioactive metabolite transportation in Salvia miltiorrhiza
Source: BMC Genomics. 2021 May 1;22:315. doi: 10.1186/s12864-021-07623-0 (PMC8088630; doi:10.1186/s12864-021-07623-0)
Supplement: Supplementary file 6 — Additional file 6: Table S4. Primers used in this study [file 12864_2021_7623_MOESM6_ESM.xlsx]

## Sheet: sheet1
Gene name	Primer name	Primer sequences (5'-3')
SmABCA1	a1-qF	GAGTTATACTCGTTCGTTGT
	a1-qR	ACCTCATCTTTGTCCCATTA
SmABCC1	c1-qF	CGAATGAAACCTCCTACCCACC
	c1-qR	ACTGTGGAAAGTCTCAGCAACA
SmABCC2	c2-qF	GCAGCGTTCCCACTTCTCAT
	c2-qR	GCCGTCGGAATCCATGTAAGT
SmABCG8	g8-qF	ATACGGAGCCAGACAAACAC
	g8-qR	TCGGCGTCCCTTGTAGAATC
SmABCB18	b18-qF	ACGGGTGGTCATAGTCATCTTT
	b18-qR	TTGTGGATTGGTGGAAGTCACT
SmABCB10	b10-qF	ACCCATGCCATGCTTCCTATT
	b10-qR	CGTTTCGCCTAAGTGAGTTTCA
SmABCG45	g45-qF	TAAAGGAGGTGTGGCAGGG
	g45-qR	TCTATCGCCGCCCATCTCA
SmABCB30	b30-qF	AAGTTAGCCGAAACGTGGAGAT
	b30-qR	CTCTTTGCTGCCGTTTCCATC
SmABCB28	b28-qF	ATGGACTGTCACAGCCTCTAAT
	b28-qR	ACACCAATGGTACGATGTTCTT
SmABCC11	c11-qF	TTGGTGGTGCCACACTCTC
	c11-qR	GGTGATCGCCGAGCAGATT
SmABCG27	g27-qF	CCAGCATACCACGCCACTA
	g27-qR	CTGAGTGCCATCGGTTTCC
SmABCG28	g28-qF	AGGAGTGTCACCAACCAATCTG
	g28-qR	ACAGGATGCACCGAGAAACG
SmABCC13	c13-qF	ACTGGTCCAAACTAAGAACAC
	c13-qR	CCCGCATTTCCATTATTTGTG
SmABCG44	g44-qF	AGCTTGAGTTGTCACTTGTCC
	g44-qR	CGATAGTAGCAGCAGCACTT
SmABCB13	b13-qF	GCAGGAGCAGTGGAGATGGT
	b13-qR	AGCGTTGGAGTTGTTGAGGTT
SmABCG4	g4-qF	ACTGAGAACCGGAAAAGGGG
	g4-qR	TGTCTTCCGTGGCTCCTTGA
SmABCG46	g46-qF	CTACCGTGAGAGGGCTGCAG
	g46-qR	GAGAGTAAGCTAATGTCTGAATCGCG
SmABCG40	g40-qF	AGAAGCTCCCCACGTTTGAT
	g40-qR	CCACATTGGTGACCAATCTCTCC
SmActin (HM231319.1)	qF	AGGAACCACCGATCCAGACA
	qR	GGTGCCCTGAGGTCCTGTT
SmABCG46	GFP F	ctgcaggggcccggggtcgacATGGCGGCGGCGCTGGCG
	GFP R	cactagtatttaaatgtcgacTCTTCTCTGGAAGTTAAGGTACTTGATT
